# Supplementary material for: The Catalyzing Effect of Aggregates on the Fibrillation Pathway of Human Insulin: A Spectroscopic Investigation During the Lag Phase
Source: Int J Mol Sci. 2025 Aug 6;26(15):7599. doi: 10.3390/ijms26157599 (PMC12347091; doi:10.3390/ijms26157599)
Supplement: Supplementary file 1 [file ijms-26-07599-s001.zip]

Archive with 1 entries (1 files):
- ijms-3761081-supplementary.pdf
